# Supplementary material for: Toxoplasma gondii Infections in Animals and Humans in Southern Africa: A Systematic Review and Meta-Analysis
Source: Pathogens. 2022 Jan 28;11(2):183. doi: 10.3390/pathogens11020183 (PMC8880191; doi:10.3390/pathogens11020183)
Supplement: Supplementary file 1 [file pathogens-11-00183-s001.zip]

Archive with 1 entries (1 files):
- pathogens-1517976-supplementary.pdf
